# Supplementary material for: Anti-Inflammatory Activity of Fucoidan Extracts In Vitro
Source: Mar Drugs. 2021 Dec 11;19(12):702. doi: 10.3390/md19120702 (PMC8704339; doi:10.3390/md19120702)
Supplement: Supplementary file 1 [file marinedrugs-19-00702-s001.zip]

Archive with 1 entries (1 files):
- marinedrugs-1441271-supplementary.pdf
